# Supplementary material for: Possible Implications of Bacteriospermia on the Sperm Quality, Oxidative Characteristics, and Seminal Cytokine Network in Normozoospermic Men
Source: Int J Mol Sci. 2022 Aug 4;23(15):8678. doi: 10.3390/ijms23158678 (PMC9369207; doi:10.3390/ijms23158678)
Supplement: Supplementary file 1 [file ijms-23-08678-s001.zip]

Archive with 1 entries (1 files):
- ijms-1824460-supplementary.pdf
